# Supplementary material for: Functional Properties and Sensory Quality of Kombucha Analogs Based on Herbal Infusions
Source: Antioxidants (Basel). 2024 Sep 30;13(10):1191. doi: 10.3390/antiox13101191 (PMC11505365; doi:10.3390/antiox13101191)
Supplement: Supplementary file 1 [file antioxidants-13-01191-s001.zip]

Archive with 1 entries (1 files):
- antioxidants-3205454-supplementary.pdf
